# Supplementary material for: Adverse Effect of the Duration of Antibiotic Use Prior to Immune Checkpoint Inhibitors on the Overall Survival of Patients with Recurrent Gynecologic Malignancies
Source: Cancers (Basel). 2023 Dec 7;15(24):5745. doi: 10.3390/cancers15245745 (PMC10742258; doi:10.3390/cancers15245745)
Supplement: Supplementary file 1 [file cancers-15-05745-s001.zip]

Archive with 1 entries (1 files):
- cancers-2657273-supplementary.pdf
